# Supplementary material for: The Effect of Intervertebral Cartilage on Neutral Posture and Range of Motion in the Necks of Sauropod Dinosaurs
Source: PLoS One. 2013 Oct 30;8(10):e78214. doi: 10.1371/journal.pone.0078214 (PMC3812996; doi:10.1371/journal.pone.0078214)
Supplement: File S2 — Detailed data on rhea neck cartilage. (XLS) [file pone.0078214.s002.xls]

## Sheet: Sheet1
	Whole segment				Condyle cartilage				Cotyle cartilage				Bone only		Cartilage %
	Left	Right	Average		Left	Right	Average		Left	Right	Average		Length		Of bone	Of total
C4	32.3	31.9	32.1				0.425		0.51		0.51		31.165		3.00016	2.91277
C5	36.1	36.8	36.45		0.41		0.41		0.93		0.93		35.11		3.81658	3.67627
C6	39.3	39.2	39.25			0.57	0.57		0.58		0.58		38.1		3.01837	2.92994
C7	39.9	40.3	40.1				0.425		0.74	0.47	0.605		39.07		2.63629	2.56858
C8	41.5	41.1	41.3				0.425		0.44	0.39	0.415		40.46		2.07612	2.0339
C9	41.8	42.4	42.1		0.36		0.36		0.57	0.43	0.5		41.24		2.08535	2.04276
C10	40.6	41	40.8			0.42	0.42		0.53	0.43	0.48		39.9		2.25564	2.20588
C11	38.3	38.6	38.45		0.31	0.47	0.39		0.32	0.38	0.35		37.71		1.96234	1.92458
C12	37.4	37	37.2		0.39	0.43	0.41		0.4	0.35	0.375		36.415		2.15571	2.11022
C13	34.2	33.8	34		0.48	0.39	0.435		0.58	0.47	0.525		33.04		2.90557	2.82353
Means	38.14	38.21	38.175		0.39	0.456	0.423		0.56	0.417143	0.527		37.221		2.59121	2.52284
All measurements in mm.
Empty cells = surfaces so torn up by saw that accurate measurements were impossible.
There are more on the right than on the left because of how the saw trended; the cut was not perfectly on the midline.
For C4, C7 and C8, condyle cartilage thickness could not be accurately measured on either side. An estimate of the average is used.
